# Supplementary material for: The risk of indoor sports and culture events for the transmission of COVID-19
Source: Nat Commun. 2021 Aug 19;12:5096. doi: 10.1038/s41467-021-25317-9 (PMC8376924; doi:10.1038/s41467-021-25317-9)
Supplement: Supplementary file 5 — Supplementary Data 1 [file 41467_2021_25317_MOESM5_ESM.xlsx]

## Sheet: values
Cases (Total detected)

## Sheet: CI_low
Cases (Total detected)

## Sheet: CI_high
Cases (Total detected)
